# Supplementary material for: Uterine Artery Embolization of Uterine Arteriovenous Malformation: A Systematic Review of Success Rate, Complications, and Posterior Pregnancy Outcomes
Source: J Pers Med. 2022 Jul 1;12(7):1098. doi: 10.3390/jpm12071098 (PMC9324499; doi:10.3390/jpm12071098)
Supplement: Supplementary file 1 [file jpm-12-01098-s001.zip]

Archive with 1 entries (1 files):
- jpm-1745888-supplementary.pdf
